# Supplementary material for: Comprehensive Characterization of Escherichia coli O104:H4 Isolated from Patients in the Netherlands
Source: Front Microbiol. 2015 Dec 2;6:1348. doi: 10.3389/fmicb.2015.01348 (PMC4667096; doi:10.3389/fmicb.2015.01348)
Supplement: Supplementary file 1 [file Table_1.XLS]

## Sheet: Sheet1
				Supplementary Material
			Comprehensive characterization of Escherichia coli O104:H4 isolated from patients in the Netherlands
			Mithila Ferdous, Kai Zhou, Richard F. de Boer , Alexander W. Friedrich, Anna M.D. Kooistra-Smid and John W.A. Rossen
			Corresponding author: Prof. dr. Alexander W. Friedrich
			Email: alex.friedrich@umcg.nl
		Supplementary Table S1. Allelle differences determined by core genome MLST using Seqsphere among EAEC Stx2a+ O104:H4 isolates of 2009, 2011 and 2013 used in this study
							2013			2009		2011
Target	Position	Abs. Position	Gene	Product	Note	Protein_id	338	381-1	381-4	2009EL-2050	2009EL-2071	7N	8G	LB227103	TY-2482	2011C-3493
O3K_08425	140	1757038	napG	quinol dehydrogenase periplasmic component	COG1145 Ferredoxin	YP_006778390.1	G	G	G	G	G	A	A	A	A	A
O3K_25055	86	5212593		transcriptional repressor RbsR	COG1609 Transcriptional regulators	YP_006781657.1	A	A	A	T	A	A	A	A	A	A
O3K_00850	234	161820		hypothetical protein		YP_006776906.1	G	G	G	A	A	G	G	G	G	G
O3K_00895	505	174510		selenocysteinyl-tRNA-specific translation factor	COG3276 Selenocysteine-specific translation elongation factor	YP_006776915.1	C	C	C	C	C	A	A	A	A	A
O3K_01165	36	232079		dipeptide transporter permease DppB	COG0601 ABC-type dipeptide/oligopeptide/nickel transport systems, permease components	YP_006776967.1	T	T	T	C	C	C	C	C	C	C
O3K_02960	655	605339		putative calcium/sodium:proton antiporter	COG0530 Ca2+/Na+ antiporter	YP_006777322.1	C	C	C	C	C	T	T	T	T	T
O3K_03070	472	624647		hydrolase, inner membrane	COG2194 Predicted membrane-associated, metal-dependent hydrolase	YP_006777344.1	G	G	G	G	G	A	A	A	A	A
O3K_04665	811	954837	ansB	L-asparaginase II	COG0252 L-asparaginase/archaeal Glu-tRNAGln amidotransferase subunit D	YP_006777653.1	C	C	C	C	C	T	T	T	T	T
O3K_05430	722	1119123	mltA	murein transglycosylase A	COG2821 Membrane-bound lytic murein transglycosylase	YP_006777802.1	T	T	T	C	C	C	C	C	C	C
O3K_05510	648	1135122		L-serine deaminase II	COG1760 L-serine deaminase	YP_006777818.1	T	T	T	C	C	C	C	C	C	C
O3K_05635	300	1160299		hypothetical protein	COG0602 Organic radical activating enzymes	YP_006777839.1	T	T	T	G	G	T	T	T	T	T
O3K_06930	552	1438448	upp	uracil phosphoribosyltransferase	COG0035 Uracil phosphoribosyltransferase	YP_006778094.1	C	C	C	C	C	A	A	A	A	A
O3K_07515	347	1561428		putative CoA-transferase	COG1804 Predicted acyl-CoA transferases/carnitine dehydratase	YP_006778211.1	C	C	C	T	T	T	T	T	T	T
O3K_07905	406	1637142	truA	tRNA pseudouridine synthase A	COG0101 Pseudouridylate synthase	YP_006778288.1	G	G	G	G	G	G	G	G	T	G
O3K_07975	86	1649869		NAD dependent epimerase/dehydratase family protein	hypothetical protein; COG1090 Predicted nucleoside-diphosphate sugar epimerase	YP_006778302.1	A	A	A	C	C	C	C	C	C	C
O3K_08030	495	1660285		hypothetical protein	COG3013 Uncharacterized conserved protein	YP_006778313.1	A	A	A	A	A	A	A	A	C	A
O3K_08540	342	1778236		microcin C ABC transporter ATP-binding protein YejF	COG4172 ABC-type uncharacterized transport system, duplicated ATPase component	YP_006778413.1	T	T	T	C	C	C	C	C	C	C
O3K_08990	948	1883285		PTS system galactitol-specific transporter subunit IIC	COG3775 Phosphotransferase system, galactitol-specific IIC component	YP_006778501.1	C	C	C	C	C	T	T	T	T	T
O3K_09755	618	2057906		TMAO/DMSO reductase	COG2041 Sulfite oxidase and related enzymes	YP_006778648.1	T	T	T	C	C	C	C	C	C	C
O3K_10635	718	2204913	znuB	high-affinity zinc transporter membrane protein	COG1108 ABC-type Mn2+/Zn2+ transport systems, permease components	YP_006778822.1	C	C	C	A	A	A	A	A	A	A
O3K_10795	1481	2235059		carboxy-terminal protease	COG0793 Periplasmic protease	YP_006778854.1	T	A	T	T	T	T	T	T	T	T
O3K_11845	14	2430478		hypothetical protein	COG1376 Uncharacterized protein conserved in bacteria	YP_006779060.1	C	C	C	C	T	C	C	C	C	C
O3K_11905	617	2443680		hypothetical protein		YP_006779072.1	C	C	C	T	C	C	C	C	C	C
O3K_13035	751	2668508		glutamate/gamma-aminobutyrate antiporter	COG0531 Amino acid transporters	YP_006779297.1	G	G	G	G	G	A	A	A	A	A
O3K_13360	477	2742110		hypothetical protein	COG1044 UDP-3-O-[3-hydroxymyristoyl] glucosamine N-acyltransferase	YP_006779358.1	A	A	A	G	G	A	A	A	A	A
O3K_13895	389	2859175		oxidoreductase	COG2128 Uncharacterized conserved protein	YP_006779465.1	A	A	A	A	A	G	G	G	G	G
O3K_17215	607	3520805		molybdopterin biosynthesis protein MoeB	COG0476 Dinucleotide-utilizing enzymes involved in molybdopterin and thiamine biosynthesis family 2	YP_006780117.1	G	G	G	T	T	T	T	T	T	T
O3K_17325	223	3545161		catecholate siderophore receptor Fiu	COG4774 Outer membrane receptor for monomeric catechols	YP_006780139.1	G	G	G	A	A	A	A	A	A	A
O3K_19100	1465	3914510		putative cation:proton antiport protein	COG4651 Kef-type K+ transport system, predicted NAD-binding component	YP_006780491.1	A	A	C	A	A	A	A	A	A	A
O3K_19295	1400	3956440		DNA-binding ATP-dependent protease La	COG0466 ATP-dependent Lon protease, bacterial type	YP_006780530.1	A	A	A	A	A	G	G	G	G	G
O3K_19710	885	4039977		putative 3-hydroxyphenylpropionic transporter MhpT	COG0477 Permeases of the major facilitator superfamily	YP_006780611.1	G	G	G	G	G	A	A	A	A	A
O3K_20860	180	4293741		putative fimbrial-like protein	COG3539 P pilus assembly protein, pilin FimA	YP_006780836.1	C	C	C	T	T	T	T	T	T	T
O3K_21210	767	4373593		transcriptional regulator SgrR	COG4533 ABC-type uncharacterized transport system, periplasmic component	YP_006780906.1	G	G	G	A	A	A	A	A	A	A
O3K_21985	267	4543699		transposase	COG3436 Transposase and inactivated derivatives	YP_006781059.1	A	A	A	A	G	A	A	A	A	G
O3K_22440	558	4631633		PTS system trehalose(maltose)-specific transporter subunit IIBC	COG1264 Phosphotransferase system IIB components	YP_006781144.1	A	A	A	G	G	G	G	G	G	G
O3K_23825	180	4934590	purH	bifunctional phosphoribosylaminoimidazolecarboxamide formyltransferase/IMP cyclohydrolase	COG0138 AICAR transformylase/IMP cyclohydrolase PurH (only IMP cyclohydrolase domain in Aful)	YP_006781414.1	C	C	C	T	C	C	C	C	C	C
O3K_24345	1271	5053944	rhaB	rhamnulokinase	COG1070 Sugar (pentulose and hexulose) kinases	YP_006781515.1	G	G	G	G	G	A	A	A	A	A
O3K_24645	455	5121049	fre	FMN reductase	COG0543 2-polyprenylphenol hydroxylase and related flavodoxin oxidoreductases	YP_006781575.1	C	C	C	T	T	T	T	T	T	T
O3K_24910	830	5176186		TDP-4-oxo-6-deoxy-D-glucose transaminase	COG0399 Predicted pyridoxal phosphate-dependent enzyme apparently involved in regulation of cell wall biogenesis	YP_006781628.1	T	T	T	C	C	C	C	C	C	C
